# Supplementary material for: Myo-Inositol Moderates Glucose-Induced Effects on Human Placental 13C-Arachidonic Acid Metabolism
Source: Nutrients. 2022 Sep 26;14(19):3988. doi: 10.3390/nu14193988 (PMC9572372; doi:10.3390/nu14193988)
Supplement: Supplementary file 1 [file nutrients-14-03988-s001.zip]

Archive with 2 entries (2 files):
- Suplementary Methods.pdf
- Supplementary Figures.pdf
